# Supplementary material for: De novo annotation of lncRNA HOTAIR transcripts by long-read RNA capture-seq reveals a differentiation-driven isoform switch
Source: BMC Genomics. 2022 Sep 17;23:658. doi: 10.1186/s12864-022-08887-w (PMC9482196; doi:10.1186/s12864-022-08887-w)
Supplement: Supplementary file 2 — Additional file 2: Table S1. SQANTI characterization of HOTAIR isoforms identified with TAMA. Table S2. List of human polyA motifs for SQANTI analysis. Table S3. Snaptron quantification of exon junctions for the HOTAIR locus. Table S4. Snaptron summary of RNA sequencing data containing HOTAIR E3.1-E4 splice junction. Table S5. List of primers used in this study. [file 12864_2022_8887_MOESM2_ESM.xlsx]

## Sheet: Table S1 - Metadata
column name	description
isoform	transcript id assigned by TAMA
chrom
strand
length	total transcript length (sum of exon lengths)
exons	number of exons
structural_category	SQANTI3 structural category; full-splice_match (FSM) = matches all splice junctions perfectly, incomplete-splice_match (ISM) = splice sites match across part of an annotated transcript; novel_in_catalog= novel combination of annotated splice sites; novel_not_in_catalog = at least one novel splice site
associated_transcript	matching transcript ID for FSM and ISM categories; ENST* = ensembl (v95), rna-NR* = refseq, TCONS* = ucsc browser "lincRNA and TUCP transcripts", FTMT* = fantom CAT (Hon 2015), ENCT* = encode (from fantom database), HBMT* = hubmap (from fantom database)
ref_length	length of the associated_transcript
ref_exons	number of exons in associated_trascript
diff_to_TSS
diff_to_TTS
diff_to_gene_TSS
diff_to_gene_TTS
subcategory	SQANTI3 subcategory
all_canonical	are all splice sites motifs in the transcript canonical?
FL	number of full length CCS reads merged to produce transcript
perc_A_downstream_TTS
seq_A_downstream_TTS
polyA_motif
polyA_dist
source_line	samples from which transcript was merged
start_site	TSS
dist_to_CAGE	distance from TSS to nearest CAGE summit (negative indicates upstream)
start_cage_summit	CAGE summit
TIEScore	CAGE evidence score
end	transcript end site
start_exon	all exons upstream of exon2 are pooled into exon1+
start_exon_specific
exon7_length
exon7_type
trans_source	source of associated transcript
no_samples	number of samples with at least one CCS read that perfectly match the TAMA transcript
cum_reads	number of CCS reads that perfectly match the TAMA transcript
no_samples_filt	number of samples with at least TEN CCS reads that perfectly match the TAMA transcript
PROLIF.P6	The following columns list the number of CCS reads that perfectly match the the TAMA transcript for each sample. Time course: PROLIF, D0, D1, D3, D9. Replicates: P6/P7
D0.P6
D1.P6
D3.P6
D9.P6
PROLIF.P7
D0.P7
D1.P7
D3.P7
D9.P7

## Sheet: Table S1
Table S1: SQANTI characterization of HOTAIR isoforms identified with TAMA.
isoform	GenBank Acc	chrom	strand	length	exons	structural_category	associated_transcript	ref_length	ref_exons	diff_to_TSS	diff_to_TTS	diff_to_gene_TSS	diff_to_gene_TTS	subcategory	all_canonical	FL	perc_A_downstream_TTS	seq_A_downstream_TTS	polyA_motif	polyA_dist	source_line	start_site	dist_to_CAGE	start_cage_summit	TIEScore	end	start_exon	start_exon_specific	exon7_length	exon7_type	trans_source	no_samples	cum_reads	no_samples_filt	PROLIF.P6	D0.P6	D1.P6	D3.P6	D9.P6	PROLIF.P7	D0.P7	D1.P7	D3.P7	D9.P7
G1.5	OK349302	12	-	1096	5	full-splice_match	TCONS_00079057_HOTAIR	1062	5	-36	2	-36	-2	reference_match	canonical	135	25	TGAATATACGTGCTGTATGT	AATAAA	-14	cluspolP7.D1	53967372	-3	53967375	58.7524	53962315	exon3	exon3	1809	canonical_split	ucsc_browser	2	181	2	0	0	32	0	0	0	0	149	0	0
G1.6	OK349303	12	-	2082	4	full-splice_match	ENCT00000102277.1	2151	4	31	38	-21	-38	reference_match	canonical	332	25	TGAATATACGTGCTGTATGT	AATAAA	-14	cluspolP6.D9,cluspolP6.PROLIF,cluspolP7.D9	53966681	21	53966660	56.6161	53962315	exon3.1	exon3.1	1809	long	ensembl	10	1295	9	326	211	81	127	88	3	227	78	69	85
G1.10	OK349307	12	-	2089	4	full-splice_match	ENST00000425595	572	4	-31	-1486	-31	-8	alternative_3end	canonical	3197	25	TGAATATACGTGCTGTATGT	AATAAA	-14	cluspolP6.D0,cluspolP6.D1,cluspolP6.D3,cluspolP6.D9,cluspolP6.PROLIF,cluspolP7.D0,cluspolP7.PROLIF	53966660	0	53966660	56.6161	53962315	exon3.1	exon3.1	1809	long	ensembl	10	3792	10	1693	625	201	118	108	235	671	18	64	59
G1.18	OK349315	12	-	1489	3	full-splice_match	FTMT24500025716.1	1144	3	355	-700	355	-485	alternative_3end5end	canonical	126	45	ACACAGAAGGGGTATTTAAA	AATAGA	-35	cluspolP6.PROLIF,cluspolP7.D0	53966305	-355	53966660	56.6161	53962762	exon4	exon4	1362	medium	fantom	9	482	8	102	73	33	17	80	29	73	0	10	65
G1.24	OK349321	12	-	1185	6	full-splice_match	rna-NR_047517.1	2368	6	-4	1187	-4	-1187	alternative_3end	canonical	206	25	TGAGTGCACTGTCTCTCAAA	CATAAA	-19	cluspolP6.PROLIF,cluspolP7.D1	53974959	6	53974953	64.5389	53963494	exon1+	exon1	630	short	refseq	10	327	6	107	21	12	3	18	1	9	139	13	4
G1.25	OK349322	12	-	859	2	full-splice_match	TCONS_00079061_HOTAIR	379	2	-95	-385	-95	385	alternative_3end5end	canonical	662	25	TGAGTGCACTGTCTCTCAAA	CATAAA	-19	cluspolP6.D0,cluspolP6.PROLIF,cluspolP7.D0,cluspolP7.D3,cluspolP7.PROLIF	53966191	-469	53966660	56.6161	53963494	exon5	exon5	630	short	ucsc_browser	10	1524	10	375	477	116	37	63	163	126	63	68	36
G1.31	OK349328	12	-	1086	6	full-splice_match	rna-NR_003716.3	2362	6	85	1191	85	-1191	alternative_3end5end	canonical	105	10	GGCGTGAGTGCACTGTCTCT	CATAAA	-15	cluspolP6.D1	53968670	0	53968670	61.8784	53963498	exon2	exon2	626	short	refseq	7	181	3	45	0	103	0	1	25	0	1	4	2
G1.34	OK349331	12	-	758	6	full-splice_match	TCONS_00079054_HOTAIR	3532	6	1126	1648	647	-11	alternative_3end5end	canonical	76	50	GAGGAAAAGGGAAAATCTAG	TTTAAA	-20	cluspolP6.D0	53973085	-578	53973663	54.6912	53963890	exon1+	exon1.4	234	vshort	ucsc_browser	7	198	5	38	90	24	5	9	12	20	0	0	0
G1.9	OK349306	12	-	2088	4	incomplete-splice_match	HBMT00000331834.1	1623	6	5132	6138	22	-38	internal_fragment	canonical	122	25	TGAATATACGTGCTGTATGT	AATAAA	-14	cluspolP6.D0,cluspolP6.D3	53968696	-22	53968718	61.7169	53962315	exon2	exon2	1809	long	fantom_hubmap	8	319	6	7	100	23	62	0	54	16	0	5	52
G1.11	OK349308	12	-	2146	4	incomplete-splice_match	TCONS_00079054_HOTAIR	3532	6	6833	73	-42	-2	3prime_fragment	canonical	1287	25	TGAATATACGTGCTGTATGT	AATAAA	-14	cluspolP6.D1,cluspolP6.D3,cluspolP6.D9,cluspolP6.PROLIF,cluspolP7.D3,cluspolP7.D9	53967378	3	53967375	58.7524	53962315	exon3	exon3	1809	long	ucsc_browser	10	1810	10	179	111	322	225	368	28	191	19	115	252
G1.12	OK349309	12	-	2257	5	incomplete-splice_match	TCONS_00079054_HOTAIR	3532	6	5500	73	-1375	-2	3prime_fragment	canonical	1780	25	TGAATATACGTGCTGTATGT	AATAAA	-14	cluspolP6.D0,cluspolP6.D1,cluspolP6.D3,cluspolP6.D9,cluspolP6.PROLIF,cluspolP7.D0,cluspolP7.D3,cluspolP7.PROLIF	53968711	-7	53968718	61.7169	53962315	exon2	exon2	1809	long	ucsc_browser	10	2391	9	239	290	288	314	376	361	224	3	186	110
G1.14	OK349311	12	-	2332	3	incomplete-splice_match	ENST00000425595	572	4	-44	-1486	-44	-8	intron_retention	canonical	664	25	TGAATATACGTGCTGTATGT	AATAAA	-14	cluspolP6.D0,cluspolP6.PROLIF,cluspolP7.D3,cluspolP7.PROLIF	53966673	13	53966660	56.6161	53962315	exon3.1	exon3.1	1809	long	ensembl	10	1694	10	473	327	27	53	65	317	178	73	157	24
G1.17	OK349314	12	-	1725	4	incomplete-splice_match	ENST00000453875	562	5	888	-1160	163	-433	3prime_fragment	canonical	82	60	ACAGAAATAATAGAAGTACA	TTTAAA	-3	cluspolP7.PROLIF	53966466	-194	53966660	56.6161	53962740	exon4	exon4	1384	medium	ensembl	4	106	4	15	0	12	0	0	63	0	0	16	0
G1.21	OK349318	12	-	781	3	incomplete-splice_match	ENST00000453875	562	5	1294	-406	569	254	3prime_fragment	canonical	62	25	TGAGTGCACTGTCTCTCAAA	CATAAA	-19	cluspolP6.D0	53966060	-600	53966660	56.6161	53963494	exon5	exon5	630	short	ensembl	5	91	2	24	63	1	2	0	0	0	0	1	0
G1.2	OK349299	12	-	1267	7	novel_in_catalog	novel	2421	7	NA	NA	202	-7	combination_of_known_splicesites	canonical	65	30	GAATATACGTGCTGTATGTA	AATAAA	-15	cluspolP7.D0	53968711	-7	53968718	61.7169	53962314	exon2	exon2	1810	canonical_split	novel_known_splicesites	4	199	4	41	28	75	0	0	0	55	0	0	0
G1.3	OK349300	12	-	2164	5	novel_in_catalog	novel	3301	5	NA	NA	-21	-37	intron_retention	canonical	458	30	GAATATACGTGCTGTATGTA	AATAAA	-15	cluspolP6.D0,cluspolP6.D3,cluspolP6.PROLIF	53966681	21	53966660	56.6161	53962314	exon3.1	exon3.1	1810	long	refseq	9	700	6	423	144	0	45	19	45	21	1	1	1
G1.7	OK349304	12	-	2105	4	novel_in_catalog	novel	562	5	NA	NA	-11	-8	intron_retention	canonical	427	25	TGAATATACGTGCTGTATGT	AATAAA	-14	cluspolP6.D1,cluspolP6.D9,cluspolP7.D9	53967365	-10	53967375	58.7524	53962315	exon3	exon3	1809	long	ensembl	10	908	10	20	24	171	106	258	52	19	27	33	198
G1.8	OK349305	12	-	2210	5	novel_in_catalog	novel	2362	6	NA	NA	63	-8	intron_retention	canonical	357	25	TGAATATACGTGCTGTATGT	AATAAA	-14	cluspolP6.D1,cluspolP6.D3,cluspolP7.D1,cluspolP7.D9	53968692	22	53968670	61.8784	53962315	exon2	exon2	1809	long	refseq	10	929	10	34	42	306	145	64	62	51	116	42	67
G1.13	OK349310	12	-	2131	4	novel_in_catalog	novel	2362	6	NA	NA	44	-8	intron_retention	canonical	102	25	TGAATATACGTGCTGTATGT	AATAAA	-14	cluspolP6.D0	53968711	-7	53968718	61.7169	53962315	exon2	exon2	1809	long	refseq	10	676	9	136	160	109	24	99	12	54	1	24	57
G1.15	OK349312	12	-	1059	5	novel_in_catalog	novel	1062	5	NA	NA	-29	-4	combination_of_known_junctions	canonical	88	25	GGTGAATATACGTGCTGTAT	AATAAA	-12	cluspolP7.D1	53967365	-10	53967375	58.7524	53962317	exon3	exon3	1807	canonical_split	novel_known_junctions	3	115	3	0	0	13	18	0	0	0	84	0	0
G1.20	OK349317	12	-	909	5	novel_in_catalog	novel	562	5	NA	NA	-5	254	combination_of_known_junctions	canonical	174	25	TGAGTGCACTGTCTCTCAAA	CATAAA	-19	cluspolP6.PROLIF,cluspolP7.D0	53966634	-26	53966660	56.6161	53963494	exon3.1	exon3.1	630	short	novel_known_junctions	9	323	5	159	3	19	9	9	45	51	0	1	27
G1.23	OK349320	12	-	1510	7	novel_in_catalog	novel	2684	6	NA	NA	81	-32	combination_of_known_splicesites	canonical	132	25	TGAGTGCACTGTCTCTCAAA	CATAAA	-19	cluspolP6.D9,cluspolP7.D9	53974674	-81	53974755	59.7413	53963494	exon1+	exon1.2	630	short	novel	7	242	5	10	15	7	16	90	0	0	0	28	76
G1.26	OK349323	12	-	1218	6	novel_in_catalog	novel	2362	6	NA	NA	2298	-1188	combination_of_known_splicesites	canonical	69	20	GTGAGTGCACTGTCTCTCAA	CATAAA	-18	cluspolP6.D9	53972657	-1006	53973663	54.6912	53963495	exon1+	exon1.5	629	short	novel	3	60	1	0	1	0	0	57	0	0	0	0	2
G1.28	OK349325	12	-	1176	5	novel_in_catalog	novel	2362	6	NA	NA	2242	-1188	combination_of_known_splicesites	canonical	54	20	GTGAGTGCACTGTCTCTCAA	CATAAA	-18	cluspolP6.PROLIF	53972713	-950	53973663	54.6912	53963495	exon1+	exon1.5	629	short	novel	1	50	1	50	0	0	0	0	0	0	0	0	0
G1.32	OK349329	12	-	1148	7	novel_in_catalog	novel	2421	7	NA	NA	1869	231	combination_of_known_splicesites	canonical	78	40	ATAAACAATATATCTGTTGG	NA	NA	cluspolP6.D0	53973077	-586	53973663	54.6912	53963517	exon1+	exon1.4	607	short	novel_known_splicesites	4	83	1	1	72	0	0	0	0	0	0	1	9
G1.33	OK349330	12	-	1233	7	novel_in_catalog	novel	3532	6	NA	NA	296	-11	combination_of_known_splicesites	canonical	52	50	GAGGAAAAGGGAAAATCTAG	TTTAAA	-20	cluspolP6.D0	53973436	-227	53973663	54.6912	53963890	exon1+	exon1.4_1.5	234	vshort	novel	7	86	2	14	57	2	7	4	1	1	0	0	0
G1.1	OK349298	12	-	759	6	novel_not_in_catalog	novel	2362	6	NA	NA	44	-7	at_least_one_novel_splicesite	non_canonical	77	30	GAATATACGTGCTGTATGTA	AATAAA	-15	cluspolP7.D0	53968711	-7	53968718	61.7169	53962314	exon2	exon2	1810	split	novel	3	67	1	0	0	0	1	0	0	65	0	0	1
G1.4	OK349301	12	-	1129	6	novel_not_in_catalog	novel	2362	6	NA	NA	96	-8	at_least_one_novel_splicesite	non_canonical	84	25	TGAATATACGTGCTGTATGT	AATAAA	-14	cluspolP7.D0	53968659	-11	53968670	61.8784	53962315	exon2	exon2	1809	split	novel	1	64	1	0	0	0	0	0	0	64	0	0	0
G1.16	OK349313	12	-	902	8	novel_not_in_catalog	novel	3602	7	NA	NA	0	-442	at_least_one_novel_splicesite	canonical	53	70	AAGAACAGAAAAAAAATCAG	AATAGA	-8	cluspolP6.D3	53968670	0	53968670	61.8784	53962719	exon2	exon2	1405	canonical_split	novel	3	53	1	0	0	2	50	0	0	0	0	1	0
G1.19	OK349316	12	-	1434	6	novel_not_in_catalog	novel	3532	6	NA	NA	-44	386	at_least_one_novel_splicesite	canonical	75	25	GAGTGCACTGTCTCTCAAAT	CATAAA	-20	cluspolP7.PROLIF	53973776	-52	53973828	55.4413	53963493	exon1+	exon1.3	631	short	novel	2	85	1	3	0	0	0	0	82	0	0	0	0
G1.22	OK349319	12	-	1291	7	novel_not_in_catalog	novel	2421	7	NA	NA	207	254	at_least_one_novel_splicesite	canonical	53	25	TGAGTGCACTGTCTCTCAAA	CATAAA	-19	cluspolP6.PROLIF	53974739	-16	53974755	59.7413	53963494	exon1+	exon1.1	630	short	novel	2	52	1	47	0	0	0	0	0	0	0	0	5
G1.27	OK349324	12	-	1382	7	novel_not_in_catalog	novel	2421	7	NA	NA	186	253	at_least_one_novel_splicesite	canonical	209	20	GTGAGTGCACTGTCTCTCAA	CATAAA	-18	cluspolP6.D0,cluspolP7.D1,cluspolP7.D3	53974760	5	53974755	59.7413	53963495	exon1+	exon1.1_1.5	629	short	novel	10	450	8	68	83	22	66	17	5	3	86	77	23
G1.29	OK349326	12	-	1295	7	novel_not_in_catalog	novel	2421	7	NA	NA	244	252	at_least_one_novel_splicesite	canonical	56	15	CGTGAGTGCACTGTCTCTCA	CATAAA	-17	cluspolP6.PROLIF	53974702	-53	53974755	59.7413	53963496	exon1+	exon1.1_1.5	628	short	novel	10	213	6	63	4	23	47	7	11	30	4	9	15
G1.30	OK349327	12	-	1316	6	novel_not_in_catalog	novel	5248	5	NA	NA	-28	-34	at_least_one_novel_splicesite	canonical	54	15	CGTGAGTGCACTGTCTCTCA	CATAAA	-17	cluspolP6.PROLIF	53973691	28	53973663	54.6912	53963496	exon1+	exon1.3	628	short	novel	1	48	1	48	0	0	0	0	0	0	0	0	0

## Sheet: Table S2
Table S2: List of human polyA motifs for SQANTI analysis
aataaa
attaaa
agtaaa
tataaa
cataaa
gataaa
aatata
aataca
aataga
aaaaag

## Sheet: Table S3
Supplementary Table S3: Snaptron junctions for the HOTAIR locus. Filtered for junctions only on the negative (-) strand, < 15kb in size, > 50 samples and coverage_sum > 100 reads. Shown in Figure 5a) is the number of samples with >= 10 reads (no_samples_>=10reads) which constitutes strong evidence for the existence of the junction within each sample.
DataSource:Type	HOTAIR_description	snaptron_id	chromosome	start		end		length	strand	annotated	left_motif	right_motif	samples	samples_count	coverage_sum	coverage_avg	coverage_median	source_dataset_id	no_samples_>=10reads
SRAv2:I	e5_e7	17004122	chr12	53964125	e7	53965963	e5	1839	-	1	GT	AG	,0:10,1:9,4:2,6:1,12:2,17:1,20:1,21:2,25:17,31:10,34:37,43:1,47:1,50:8,54:43,55:2,63:5,65:4,70:1,80:16,93:1,110:2,120:9,130:1,134:16,145:7,152:1,164:8,165:3,177:1,180:1,188:5,198:4,199:7,207:2,212:6,214:2,242:1,260:1,270:1,279:1,280:2,294:1,296:1,320:1,379:9,423:1,501:8,506:11,507:11,508:1,534:2,535:12,541:5,547:10,551:2,558:8,565:2,577:21,580:1,584:1,586:2,588:2,591:6,592:49,593:3,595:19,596:24,…	4542	43069	9048	2	2	800
SRAv2:I	e3_e4	17004241	chr12	53966378	e4	53967268	e3	891	-	1	GT	AG	0:1,1:6,12:5,17:5,20:1,28:2,34:26,43:1,45:1,47:1,50:4,54:9,55:4,63:4,65:4,70:2,80:5,93:1,95:1,105:2,110:2,120:6,123:1,134:19,144:1,145:2,152:1,162:4,164:4,165:3,171:3,177:1,178:1,180:3,195:1,198:4,199:2,207:3,212:4,214:2,222:1,225:1,228:1,242:1,251:2,270:1,294:1,296:1,507:31,513:1,527:2,534:5,535:8,541:3,547:6,551:4,558:5,565:3,577:11,580:1,584:3,588:1,590:1,591:1,592:22,595:5,596:16,604:7,611:24…	4523	223445	49.402	2	2	672
SRAv2:I	e2_e3	17004338	chr12	53967395	e3	53968616	e2	1222	-	1	GT	AG	,0:15,1:7,12:5,17:7,31:3,34:5,45:1,50:7,54:1,65:3,70:7,80:7,93:1,95:1,97:2,120:4,130:2,134:12,145:4,150:1,152:1,162:2,164:3,165:1,171:1,174:2,181:1,188:1,195:2,198:2,199:1,201:3,207:1,208:1,214:3,216:2,228:2,237:1,242:1,279:2,283:1,294:1,423:1,501:1,507:14,508:8,509:3,514:1,523:1,535:11,541:3,547:4,551:1,555:2,558:5,563:2,565:3,570:2,577:10,584:1,590:1,591:1,592:24,593:1,595:5,596:19,604:4,611:10…	4084	615755	150.773	2	2	553
SRAv2:I	e6_e7	17004121	chr12	53964125	e7	53964230	e6	106	-	1	GT	AG	,0:1,1:8,12:2,20:10,31:2,34:48,45:1,48:4,50:1,54:22,63:3,65:7,67:2,70:8,80:3,95:1,105:1,120:1,134:3,152:1,162:4,164:3,165:5,178:1,180:2,181:2,188:2,195:2,198:3,199:1,207:6,208:2,212:3,214:1,221:2,251:2,256:1,260:1,270:1,294:1,337:1,507:8,513:3,535:13,538:2,541:2,551:1,558:1,565:4,577:8,580:2,585:1,586:1,588:2,590:1,592:4,595:18,596:8,599:2,604:1,611:7,613:3,624:1,627:6,630:2,659:3,672:5,674:1,676…	3753	308357	82.163	2	2	349
SRAv2:I	e4_e5_site1	17004208	chr12	53966088	e5	53966275	e4	188	-	1	GT	AG	,0:14,1:4,12:2,20:1,25:1,31:3,34:19,39:15,50:2,54:16,63:4,65:8,79:1,80:5,83:2,93:1,95:1,120:2,123:1,130:3,134:12,152:3,162:1,164:3,177:1,180:1,182:6,188:4,198:3,199:1,207:1,212:1,214:1,270:1,273:1,279:1,288:1,294:2,350:2,375:1,501:3,506:11,507:10,513:2,514:1,535:7,547:1,551:3,558:6,565:2,577:5,580:1,585:4,586:3,592:18,595:11,596:6,611:10,613:1,617:5,624:3,627:4,630:2,645:3,659:1,674:2,677:2,686:2…	3600	79598	22.111	2	2	331
SRAv2:I	e5_e6	17004134	chr12	53964284	e6	53965963	e5	1680	-	1	GT	AG	,0:10,1:8,12:1,17:1,20:8,34:5,48:1,50:1,54:6,63:3,70:3,80:2,112:1,130:2,134:5,145:2,152:1,162:2,164:3,165:4,180:1,188:3,198:4,212:1,214:2,221:1,251:1,426:1,507:8,513:1,535:12,558:1,563:1,565:3,570:1,577:2,580:1,585:2,592:1,595:6,596:3,611:6,613:3,617:2,624:4,627:5,659:1,672:2,678:2,684:2,692:3,698:4,708:1,741:1,746:1,774:1,810:1,825:1,860:1,876:1,1002:1,1004:1,1007:10,1018:2,1020:1,1027:22,1034:6…	2802	48743	17.396	2	2	179
SRAv2:I	e1.5_e2	17004413	chr12	53968757	e2	53972533	e1.5	3777	-	0	GT	AG	,0:15,1:3,12:1,70:4,93:1,108:5,130:1,134:2,164:2,165:2,171:1,177:1,178:1,180:1,188:2,195:2,199:2,207:1,208:1,212:1,214:1,237:1,256:1,294:1,423:1,507:3,513:1,535:19,538:1,541:2,558:1,577:7,592:20,596:8,611:4,624:1,627:3,630:1,636:1,659:2,669:2,676:2,684:1,686:2,703:4,710:1,719:1,771:1,784:1,916:1,1002:2,1007:3,1018:5,1034:3,1046:4,1055:3,1067:1,1071:1,1080:1,1082:2,1100:1,1203:1,1206:2,1207:2,1210…	2709	8681	3.205	2	2	133
SRAv2:I	e2_e4	17004247	chr12	53966378	e4	53968616	e2	2239	-	1	GT	AG	,1:1,34:2,50:3,54:6,63:2,70:1,80:2,120:2,134:1,145:1,152:1,162:2,177:3,208:1,212:1,365:1,507:3,534:8,535:1,551:2,577:2,584:1,592:17,595:9,596:7,604:2,611:1,613:1,627:1,630:1,645:1,703:2,1002:1,1004:16,1011:4,1016:1,1018:1,1019:2,1027:18,1028:2,1034:4,1046:3,1050:1,1055:1,1075:1,1082:1,1100:2,1121:1,1133:1,1195:1,1196:1,1206:7,1230:1,1245:1,1257:1,1316:1,1377:1,1405:6,1509:1,1527:1,1538:7,1540:11,…	2031	7275	3.582	2	2	127
SRAv2:I	e4_e5_site3	17004203	chr12	53966060	e5_ss3	53966275	e5	216	-	1	GT	AG	,0:9,1:4,17:1,20:5,25:5,31:5,34:17,54:1,55:2,63:5,65:2,67:1,70:1,80:3,110:2,120:3,123:1,134:11,162:2,164:1,165:1,180:1,188:1,199:4,201:1,214:1,251:1,507:4,535:4,551:1,558:4,565:3,577:2,580:1,585:4,592:4,595:7,596:11,611:7,613:3,614:2,627:4,630:1,645:2,659:1,677:1,686:1,703:3,746:1,804:1,918:2,1002:7,1005:2,1007:2,1018:1,1021:8,1024:2,1027:22,1034:2,1046:9,1050:7,1055:3,1062:1,1067:2,1099:1,1100:1…	2402	13608	5.665	2	2	121
SRAv2:I	e1_e2	17004426	chr12	53968757	e2	53974897	e1	6141	-	1	GT	AG	,12:4,25:1,63:1,93:1,159:3,164:2,207:1,294:1,535:1,565:1,577:1,592:4,596:3,613:1,630:2,647:2,669:1,674:1,826:1,1018:2,1034:3,1060:3,1075:1,1100:1,1103:1,1274:1,1508:2,1509:7,1512:2,1558:9,1561:1,1566:1,1578:2,1599:3,1623:1,1640:2,1763:1,1769:1,1786:2,2015:1,2018:1,2031:1,2070:2,2080:3,2129:1,2152:2,2196:1,2513:1,2517:1,2533:1,2563:1,2577:1,2578:2,2594:1,2605:1,2713:2,3008:1,3009:5,3016:1,3019:1,3…	1193	3144	2.635	1	2	62
SRAv2:I	e7_canonical_split	17003933	chr12	53962890	split_e7	53963933	split_e7	1044	-	1	GT	AG	,34:1,54:3,63:2,65:1,74:1,97:1,162:1,164:1,181:1,188:1,198:1,199:1,212:1,270:1,521:2,535:4,585:6,588:2,595:8,604:1,613:3,614:1,627:1,636:1,659:1,672:1,674:1,746:1,849:1,950:2,1004:25,1020:1,1027:11,1046:1,1082:1,1100:1,1111:1,1112:1,1133:1,1167:2,1197:1,1274:1,1378:2,1417:3,1509:1,1522:1,1542:5,1554:1,1566:1,1578:3,1588:15,1620:1,1635:1,1654:1,1670:1,1685:2,1701:2,1714:1,1722:1,1726:1,1853:3,2012…	1568	10406	6.636	1	2	47
SRAv2:I	e3.1_e4	17004237	chr12	53966378	e4	53966607	e3.1	230	-	1	GT	AG	,0:4,20:5,31:7,63:2,65:1,120:2,145:3,164:1,188:3,199:2,294:1,547:1,558:1,588:1,599:3,700:2,711:1,1034:1,1046:11,1050:5,1055:1,1067:1,1125:1,1230:1,1234:1,1377:1,1547:4,1578:11,1588:3,1685:1,1701:4,1764:1,2030:13,2054:1,2058:4,2063:4,2124:1,2129:1,2506:5,2510:2,2526:4,2547:2,2549:2,2560:1,2563:2,2676:4,2807:1,3058:1,3087:2,3090:12,3161:2,3176:1,3200:1,3315:1,3526:2,3551:1,3651:2,3655:1,3701:2,4018…	663	2051	3.094	2	2	24
SRAv2:I	e1.4_e2	17004414	chr12	53968757	e2	53973054	e1.3	4298	-	1	GT	AG	,1:1,54:1,70:1,120:1,134:2,145:2,165:1,198:1,294:1,509:1,527:2,565:1,595:1,596:1,611:1,613:1,614:1,645:1,674:1,692:1,741:1,745:1,1002:2,1007:1,1377:1,1558:2,1566:1,1597:1,1610:15,1612:1,1675:2,1705:1,2014:2,2018:4,2080:1,2083:4,2105:1,2117:1,2128:4,2281:1,2556:1,2562:3,2563:1,2577:1,2578:10,2588:4,2593:1,2594:3,2604:2,2621:1,2721:1,3025:2,3040:1,3070:1,3121:5,3142:3,3202:1,3205:2,3231:5,3512:9,35…	906	1999	2.206	1	2	21
SRAv2:I		17004334	chr12	53967395		53968200		806	-	0	GT	AG	,45:1,50:3,134:1,164:1,256:1,592:3,596:1,611:4,613:2,630:3,645:1,1002:3,1027:5,1046:1,1204:1,1245:1,1574:1,1580:1,1599:3,1623:1,1670:2,1720:1,1888:1,2018:2,2031:1,2080:3,2084:1,2202:1,2510:2,2549:2,2551:1,2563:3,2578:3,2588:1,2594:2,2619:2,3025:3,3040:16,3069:1,3145:1,3231:3,3509:3,3532:5,3578:1,3648:5,3655:1,4025:1,4030:14,4088:1,4137:1,4247:1,4631:2,4707:3,5140:1,5181:1,5278:1,5590:2,5602:1,564…	520	1250	2.404	1	2	15
SRAv2:I	e1.1_e2	17004424	chr12	53968757	e2	53974624	e1.1	5868	-	0	GC	AG	,171:1,177:1,180:1,195:1,592:1,630:1,645:1,710:1,1018:2,1075:1,1159:1,1210:1,1509:2,1540:12,1550:2,1558:2,1599:3,1610:1,1635:1,2014:1,2018:10,2129:1,2134:1,2147:1,2236:2,2594:3,3060:1,3070:1,3231:1,3314:1,3512:2,3545:1,3554:1,3655:1,3693:1,3707:2,3731:1,3796:9,4053:1,4109:1,4124:4,4216:1,4266:2,4593:1,4835:1,5046:1,5105:2,5141:1,5274:1,5525:1,5539:2,5553:1,5568:1,5630:2,5642:2,5701:1,5706:1,5717:…	638	1296	2.031	1	2	14
SRAv2:I		17004408	chr12	53968757		53969005		249	-	0	GT	AG	,63:1,164:1,212:1,1002:6,1004:1,1027:8,1034:1,1599:1,1711:1,2031:2,2044:1,2080:1,2129:1,2594:2,3025:1,3040:14,3041:2,3121:1,3526:1,3532:4,3884:1,4918:1,5065:1,5684:1,5732:1,6689:2,6778:1,7526:11,7556:7,7582:49,7590:1,7619:1,8085:1,8313:1,8318:1,8525:1,8526:1,9107:2,9145:2,9188:1,9524:1,9538:10,9644:3,9690:1,9761:1,10128:1,10266:5,10540:3,10567:1,10757:1,10758:1,10834:1,11041:11,11550:1,11615:1,12…	226	632	2.796	1	2	13
SRAv2:I	e4_e5_site2	17004206	chr12	53966084	e5_ss2	53966275	e4	192	-	1	GT	AG	,12:2,54:3,63:1,198:1,212:1,228:1,294:1,535:1,558:2,565:1,592:3,595:3,604:2,611:1,613:2,617:1,630:1,645:1,698:1,703:1,1002:1,1027:5,1046:1,1111:1,1206:1,1218:1,1257:1,1509:1,1522:1,1538:2,1578:1,1685:1,1720:1,1721:1,1768:2,2003:1,2018:2,2031:3,2063:1,2070:1,2080:2,2085:1,2091:1,2249:1,2276:1,2510:4,2533:1,2546:1,2560:1,2562:2,2596:1,2605:1,2689:2,2713:1,3009:1,3025:1,3040:2,3049:1,3066:2,3070:1,3…	888	2031	2.287	1	2	13
SRAv2:I		17004524	chr12	53972658		53973054		397	-	0	GT	AG	,31:1,47:1,144:1,152:1,164:1,165:1,256:2,519:1,535:4,577:1,592:5,611:2,627:1,630:1,1007:2,1046:3,1067:1,1230:1,1437:1,1558:1,1576:1,1599:2,1612:1,1629:1,2018:1,2030:1,2054:1,2058:1,2070:1,2080:5,2129:1,2236:1,2506:7,2533:1,2547:1,2551:3,2556:1,2577:2,2578:5,2588:1,2593:2,2596:1,2687:1,2815:1,2917:1,2932:1,3070:1,3071:1,3087:1,3158:1,3202:1,3314:1,3512:1,3584:2,3622:6,3645:1,3648:1,3651:1,3655:3,3…	831	1557	1.874	1	2	12
SRAv2:I	e3.x_e4(fantom hubmap transcript	17004240	chr12	53966378	e4	53967029		652	-	1	GT	AG	,1:1,20:2,45:1,50:1,63:2,165:1,207:2,208:1,547:5,558:3,614:2,630:1,1027:4,1046:4,1204:2,1213:2,1257:1,1314:1,1558:1,1578:1,1599:1,1610:2,1645:2,2013:1,2018:3,2034:1,2063:1,2080:1,2112:1,2117:1,2510:2,2547:1,2549:1,2564:2,2578:1,3008:5,3087:1,3113:1,3126:1,3161:2,3512:6,3651:1,3669:1,3745:1,4145:1,4548:2,4562:1,4569:1,4672:1,4707:3,4715:1,5111:7,5141:1,5153:1,5251:1,5311:1,5339:1,5551:1,5553:1,559…	583	1274	2.185	1	2	9
SRAv2:I	e1.1_e1.5	17004534	chr12	53972658	e1.5	53974624	e1.1	1967	-	0	GC	AG	,535:3,577:2,592:3,1007:4,1509:2,1540:2,1558:1,1599:2,1620:1,1721:1,2030:1,2080:1,2196:1,2202:1,2526:2,2596:1,2713:2,3014:1,3121:1,3231:1,3565:1,3655:2,4025:3,4030:1,4113:1,4137:1,4290:1,4589:1,4708:1,5105:1,5215:2,5314:1,5539:2,5553:2,5558:6,5636:1,5727:1,6042:1,6134:4,6164:1,6220:2,6227:1,6271:1,6520:2,6528:3,6552:2,6553:1,6592:1,6602:1,6608:1,6615:1,6773:1,7024:9,7061:1,7076:1,7145:1,7217:1,75…	382	679	1.777	1	2	8
SRAv2:I	e1.2_e1.5	17004531	chr12	53972658	e1.5	53974411	e1.2	1754	-	0	GT	AG	,1:1,171:2,195:1,577:1,592:1,627:1,1007:5,1034:2,1640:1,2018:1,2031:1,2183:1,2280:1,2562:1,2834:1,3019:1,3025:3,3144:1,3277:1,3547:2,3551:1,3655:2,3690:1,3701:1,4025:1,4109:2,4119:1,4285:1,4589:4,4689:1,4713:1,5316:1,5521:2,5545:1,5558:4,5590:1,5684:1,6028:1,6090:2,6165:1,6324:2,6520:1,6527:3,6528:1,6597:2,6606:1,6632:1,6633:1,7024:8,7025:1,7026:1,7040:1,7145:1,7165:3,7193:1,7228:1,7249:1,7538:1,…	391	624	1.596	1	2	6
SRAv2:I		17004301	chr12	53967119		53967268		150	-	0	GT	AG	,54:1,63:1,65:1,134:1,547:3,577:4,592:1,659:1,1011:1,1027:5,1046:2,1100:2,1204:1,1527:1,1635:2,1712:1,2030:1,2058:1,2063:1,2080:1,2549:1,2639:1,3025:1,3062:1,3113:3,3126:1,3512:1,3565:1,3569:1,3648:1,3651:2,3678:1,3701:1,3745:1,4018:1,4048:1,4327:1,4569:1,4575:1,4714:1,5064:2,5169:1,5311:1,5551:1,5553:1,5667:1,5809:2,6019:1,6045:1,6058:2,6183:1,6228:2,6520:1,6576:1,6615:1,6624:1,6632:1,6700:1,702…	437	763	1.746	1	2	5
SRAv2:I		17003935	chr12	53962890		53964002		1113	-	0	GC	AG	,25:3,34:1,48:1,134:1,164:1,216:1,595:3,604:1,659:1,746:1,849:1,1002:2,1027:1,1068:2,1072:2,1082:1,1167:1,1203:1,1359:1,1522:1,1547:1,1571:1,1588:3,1599:1,2013:1,2018:1,2128:1,2194:1,2257:1,2572:1,2578:1,3025:2,3040:2,3071:1,3092:1,3512:1,3605:2,3796:4,3849:2,4025:2,4089:1,4099:1,5121:1,5523:1,5551:2,5627:1,5645:1,5731:1,5816:1,6182:1,6183:1,6533:1,6606:1,6634:1,6653:1,6689:1,6726:1,7024:2,7105:2…	406	1555	3.83	1	2	5
SRAv2:I		17004217	chr12	53966223		53966275		53	-	0	GT	AG	,558:1,617:1,659:1,1004:1,1046:1,1509:1,2031:1,2063:1,2222:1,2510:1,2578:1,3025:1,3090:1,3144:1,3145:1,3231:1,3669:1,4048:1,4132:1,4513:13,5111:1,5123:1,5523:1,5525:1,5775:1,6016:3,6019:1,6528:1,6606:1,6608:1,6611:1,7526:1,7582:6,7703:1,8047:1,8105:1,8651:1,9039:1,9159:8,9189:1,9641:1,10556:1,10581:1,10741:1,10834:1,11026:1,11541:1,11615:1,11629:1,12029:12,12106:1,12122:1,12265:1,12542:1,12545:2,…	174	273	1.569	1	2	4
SRAv2:I		17004337	chr12	53967395		53968383		989	-	0	GT	AG	,80:1,1011:6,1599:1,1610:1,2003:1,2018:1,2580:1,3025:1,3040:1,3121:2,3202:1,3512:1,3701:1,4137:1,4247:1,5105:1,5515:1,5553:1,5679:1,5741:1,6019:1,6042:1,6048:1,6099:1,6520:2,7582:41,7659:1,8032:2,8047:1,8129:1,8556:1,8563:2,9039:1,10543:2,10546:1,10602:1,10733:1,11028:1,11041:2,11187:1,11233:2,11531:2,11550:1,12161:1,12175:1,12542:2,12549:2,12791:1,13584:1,13632:2,14145:1,14149:2,14299:1,14545:2,…	178	326	1.831	1	2	3
SRAv2:I	e1.2_e2	17004421	chr12	53968757	e2	53974411	e1.2	5655	-	0	GT	AG	,105:1,120:1,508:3,535:1,617:1,630:1,659:1,746:2,1509:2,1540:1,1551:1,1558:1,1605:1,1635:1,2013:1,2018:2,2070:1,2105:2,2107:1,2281:1,2513:1,2588:1,2594:1,3008:2,3009:3,3025:1,3040:1,3070:1,3121:1,3375:1,3511:1,3512:4,3547:1,3619:1,3648:1,3655:1,3669:1,3693:1,4018:1,4025:3,4124:3,4137:1,4217:1,4580:3,4593:1,4636:1,5046:1,5056:3,5064:2,5105:6,5123:1,5264:2,5320:1,5558:2,5611:1,5650:1,5717:2,5741:1,…	544	824	1.515	1	2	2
SRAv2:I		17004420	chr12	53968757		53973683		4927	-	0	GC	AG	,95:1,507:2,584:1,1558:1,2018:2,2070:1,3512:2,3578:1,3715:1,3745:2,5065:1,5679:2,6019:1,6103:1,6602:1,7024:1,7068:1,7121:2,7279:1,7528:5,7582:28,7721:1,8062:1,8153:1,8640:1,9039:1,9744:1,10124:3,10200:1,10741:1,11057:14,12539:5,12623:3,13707:1,13708:1,14087:1,14204:1,15062:1,15260:1,16716:1,17135:1,17550:1,18107:1,18133:1,19144:1,19154:2,19247:1,19677:1,20119:2,20222:1,20562:5,20803:1,21056:1,210…	111	184	1.658	1	2	2
SRAv2:I	e1.3_e1.5	17004526	chr12	53972658	e1.5	53973466	e1.4	809	-	0	GT	AG	,70:1,165:1,216:2,507:2,535:2,592:1,1003:1,1046:1,1075:1,1223:1,1550:1,2084:1,2120:1,2526:1,2533:5,2762:1,3200:1,3515:3,3622:2,4025:1,4269:1,4741:1,5032:1,5115:1,5627:1,5655:1,5676:1,5946:1,6058:1,6182:1,6222:1,6559:1,6576:3,6606:1,6689:1,7024:1,7121:2,7582:76,8032:1,8061:1,8140:1,8200:1,8348:1,8525:2,8581:1,8646:2,9633:1,9835:1,10086:1,10120:1,10546:3,10687:1,11187:4,11201:1,11550:2,11557:1,1160…	267	475	1.779	1	2	2
SRAv2:I	e1.3_e2	17004416	chr12	53968757	e2	53973466	e1.4	4710	-	0	GT	AG	,611:1,1558:3,2018:1,4025:1,4718:1,5732:1,6230:1,6576:2,7024:1,7582:21,8805:1,9118:1,10072:1,10729:1,11064:2,11142:1,11165:1,11205:1,12088:3,12598:1,12636:1,13050:1,13148:1,16064:1,16263:1,16543:1,16716:1,17550:1,18219:1,18760:1,20119:1,20157:1,21065:2,21798:1,23135:1,23221:1,24092:1,25076:1,25732:1,26104:1,26574:1,26687:1,26746:1,27057:2,27073:1,29566:1,29655:1,30655:2,31099:1,31636:1,32081:1,32…	79	113	1.43	1	2	1
SRAv2:I		17004525	chr12	53972658		53973358		701	-	0	GT	AG	,31:1,212:1,507:2,535:1,584:1,1007:5,1053:1,1558:2,1566:1,1599:1,1635:1,2080:1,2506:1,2578:1,2824:1,3393:1,3515:2,3522:2,3547:1,3585:1,3622:2,3648:2,4025:3,4030:1,4589:2,4719:1,5032:1,5217:1,5570:1,5679:1,5684:1,5732:1,6019:1,6059:1,6528:1,6576:3,6606:2,7024:1,7076:3,7084:1,7090:1,7526:2,7582:21,7609:2,7750:1,7865:1,8032:1,8042:1,8062:4,8533:1,8610:2,8640:1,8646:1,9023:1,9201:1,9745:2,10186:1,105…	265	399	1.506	1	2	1
SRAv2:I		17004415	chr12	53968757		53973358		4602	-	0	GT	AG	,551:1,577:2,592:1,630:1,1509:2,1558:1,1597:2,1635:1,2018:2,2031:1,2117:1,2128:1,2132:1,2172:1,2278:1,2619:1,2781:1,3144:1,3578:1,4246:2,5141:1,5553:2,6028:1,6576:2,7024:1,7025:2,7068:1,7095:1,7582:31,7721:1,8039:1,8209:1,8525:1,8679:1,9196:1,10107:1,10120:1,10138:2,10544:1,11028:1,11041:1,11090:1,11698:1,11714:2,12106:1,12528:4,12548:1,13138:4,13139:1,13223:2,13273:2,13564:1,13632:1,14125:1,1428…	191	286	1.497	1	2	1
SRAv2:I		17004427	chr12	53968757		53975193		6437	-	0	GT	AG	,563:2,577:2,599:1,1509:1,1558:1,1599:1,1722:1,2018:2,2129:1,2166:1,2562:2,3511:3,3512:2,3912:1,4579:2,5090:1,5650:1,6028:1,6230:1,6528:1,6554:2,6588:1,7024:3,7165:1,7538:2,7583:2,7693:1,7811:1,8019:1,8047:1,8052:1,8747:2,9145:1,9524:1,9532:1,11028:1,11062:2,11064:1,11120:2,11194:1,11220:1,11524:1,12144:1,12325:1,12528:4,12542:1,12598:1,12623:2,13138:1,13537:1,13542:1,13608:1,13632:2,13969:1,1403…	204	297	1.456	1	2	0
SRAv2:I	e1_e1.5	17004535	chr12	53972658	e1.5	53974897	e1	2240	-	0	GT	AG	,12:1,592:1,784:1,1034:1,1599:1,2070:1,2713:1,2807:1,3074:5,3511:2,3651:1,3655:1,4014:1,4025:1,4137:1,5684:1,5741:1,6517:1,6528:2,7024:1,7526:1,7582:1,8047:3,8062:1,8164:1,8533:1,8628:2,9302:1,9524:3,9642:1,9691:1,11028:5,11528:2,11615:1,11665:2,11698:1,11860:1,12107:2,12542:1,12545:4,13573:2,13631:1,13645:2,13856:1,14533:1,14604:1,15039:1,15275:1,15582:1,16762:1,17058:1,17104:1,17545:1,17546:1,1…	144	217	1.507	1	2	0
SRAv2:I		17004530	chr12	53972658		53973683		1026	-	0	GC	AG	,188:1,1075:1,2018:4,3365:1,3665:1,5545:1,6073:1,6528:1,6576:3,6606:1,7121:1,7582:8,7865:1,8526:1,8683:2,9039:1,10167:1,11028:3,11100:1,11139:1,11629:1,12042:1,12201:1,12539:1,12542:1,13226:1,13590:2,14036:1,14692:1,15569:1,16064:1,16733:1,17550:4,17630:1,17689:1,18057:1,18215:1,18548:1,19062:3,19724:1,20119:1,20166:1,20556:3,20562:1,22053:1,22085:1,23700:1,24089:1,24589:2,24699:1,25779:1,26058:2…	97	134	1.381	1	2	0
SRAv2:I		17004245	chr12	53966378		53968200		1823	-	0	GT	AG	,592:2,596:1,611:1,1566:1,1610:1,1721:1,2080:1,2144:1,2563:4,3121:1,3578:1,3655:1,3678:1,4025:5,4576:1,6045:1,6553:4,6615:1,6790:1,7526:1,7619:2,8042:1,8138:1,9039:1,9524:1,10060:1,10547:1,10556:1,11069:2,11531:1,11606:1,12545:2,12548:1,12636:1,13181:1,15260:1,16689:1,17545:2,17550:1,17747:1,18041:1,18057:2,19288:2,19688:1,20045:5,20273:1,20547:4,20555:1,21170:1,21611:1,21622:1,22175:1,22260:1,22…	107	170	1.589	1	2	0
SRAv2:I		17004292	chr12	53966962		53967268		307	-	0	GT	AG	,1046:2,1547:2,3040:1,4822:1,5188:1,6045:1,6227:1,6315:1,6520:3,7018:1,7145:2,7543:1,7582:8,8386:1,9039:1,9530:2,10262:1,10758:1,11524:1,12161:1,12528:1,12542:1,13128:3,13257:1,14614:1,14915:1,15191:1,15773:1,16198:1,18542:1,19643:1,20057:1,21261:1,22547:1,22625:1,22671:2,23049:1,23856:1,24075:1,25875:1,26179:1,26768:4,26807:3,27071:1,27793:1,29190:1,29642:1,31068:1,31599:1,32249:1,33569:1,34073:…	80	109	1.363	1	2	0

## Sheet: Table S4
Table S3: Snaptron summary of RNA sequencing data containing HOTAIR E3.1-E4 splice junction.
run_accession	sample_accession	experiment_accession	study_accession	submission_accession	library_layout	platform	study_title	cell_type	tissue	cell_line	age	disease	sex	source_name	title	characteristics	collated_cell_type_info	junction_count	junction_coverage	junction_avg_coverage	e3.1_e4_junction_count	e3.1_e4_junctions_per_million
SRR651662	SRS382215	SRX218940	SRP000941	SRA009129	PAIRED -	ILLUMINA	UCSD Human Reference Epigenome Mapping Project	NA	NA	NA	3	NA	M	NA	NA	NA	urinary bladder?ips?AGE=3	443948	47929867	107.963	11	0.229502
SRR201164	SRS192686	SRX061768	SRP006717	SRA036486	PAIRED - NOMINAL_LENGTH: 340;	ILLUMINA	RNA Capture-Seq resolves the deep complexity of the human transcriptome (Illumina)	PRIMARY FOOT FIBROBLAST	NA	NA	NA	NA	NA	FOOT (C45) FIBROBLASTS	RNA Capture sequencing (Illumina)	c("cell type: primary foot fibroblast", "sample type: RNA Capture sequencing")	PRIMARY FOOT FIBROBLAST	66386	5974211	89.992	349	58.4178
SRR934908	SRS457871	SRX322793	SRP027383	SRA093380	PAIRED -	ILLUMINA	Whole transcriptome sequencing in 274 glioma patients reveals gene fusion profiling and novel candidate fusion genes	NA	NA	NA	NA	NA	NA	TUMOR CELLS	CGGA_1218	history: secondary Glioblastomas	history: secondary Glioblastomas	276788	10871671	39.278	11	1.0118
SRR934755	SRS457718	SRX322640	SRP027383	SRA093380	PAIRED -	ILLUMINA	Whole transcriptome sequencing in 274 glioma patients reveals gene fusion profiling and novel candidate fusion genes	NA	NA	NA	NA	NA	NA	TUMOR CELLS	CGGA_488	history: anaplastic oligodendroastrocytomas	history: anaplastic oligodendroastrocytomas	203317	8332512	40.9829	29	3.48034
SRR934943	SRS457906	SRX322828	SRP027383	SRA093380	PAIRED -	ILLUMINA	Whole transcriptome sequencing in 274 glioma patients reveals gene fusion profiling and novel candidate fusion genes	NA	NA	NA	NA	NA	NA	TUMOR CELLS	CGGA_1408	history: anaplastic oligodendroastrocytomas	history: anaplastic oligodendroastrocytomas	254659	8946844	35.1326	10	1.11771
SRR1033292	SRS504440	SRX379982	SRP033135	SRA111636	PAIRED -	ILLUMINA	Pseudo-temporal ordering of individual cells reveals regulators of differentiation	HUMAN SKELETAL MUSCLE MYOBLASTS (HSMM)	NA	NA	NA	NA	NA	BULK RNA-SEQ_72 HRS	Bulk RNA-Seq, 72 hrs, replicate 2	c("cell type: Human Skeletal Muscle Myoblasts (HSMM)", "hour post serum-switch: 72", "debris: FALSE", "control well: FALSE", "cells in well: ~200000", "library protocol: Bulk RNA-Seq (TruSeq)")	HUMAN SKELETAL MUSCLE MYOBLASTS (HSMM)	205154	10213928	49.7866	12	1.17487
SRR1201250	SRS579792	SRX497883	SRP040454	SRA148732	PAIRED -	ILLUMINA	Rhabdomyosarcoma transcriptome sequencing	NA	CELL LINE	RD	NA	EMBRYONAL RHABDOMYOSARCOMA	NA	NA	NA	NA	RD,EMBRYONAL RHABDOMYOSARCOMA	302046	20606747	68.2239	10	0.485278
SRR1269754	SRS601431	SRX532482	SRP041656	SRA161507	PAIRED -	ILLUMINA	A global regulatory mechanism for activating an exon network required for neurogenesis	NA	NA	293T	NA	NA	NA	293T, CONTROL	293T_Ctrl	cell line: 293T	293T	459276	60534199	131.804	13	0.214755
SRR1346043	SRS628844	SRX574880	SRP043008	SRA169451	PAIRED -	ILLUMINA	Human Foreskin Fibroblasts-Trypanosoma cruzi infectome	NA	SKIN; FORESKIN	NA	NEWBORN	NA	M	NA	NA	NA	SKIN; FORESKIN,NEWBORN	252874	24841020	98.2348	11	0.442816
SRR1363099	SRS630200	SRX581527	SRP043027	SRA169326	PAIRED - NOMINAL_SDEV: 0.0E0;	ILLUMINA	Homo sapiens strain:U2OS Transcriptome or Gene expression	NA	NA	NA	NA	NA	NA	NA	NA	NA	U2OS; osteosarcoma cell line	512227	49480528	96.5988	19	0.383989
SRR1363096	SRS630197	SRX581525	SRP043027	SRA169326	PAIRED - NOMINAL_SDEV: 0.0E0;	ILLUMINA	Homo sapiens strain:U2OS Transcriptome or Gene expression	NA	NA	NA	NA	NA	NA	NA	NA	NA	U2OS; osteosarcoma cell line	430978	49105024	113.939	15	0.305468
SRR1363098	SRS630198	SRX581526	SRP043027	SRA169326	PAIRED - NOMINAL_SDEV: 0.0E0;	ILLUMINA	Homo sapiens strain:U2OS Transcriptome or Gene expression	NA	NA	NA	NA	NA	NA	NA	NA	NA	U2OS; osteosarcoma cell line	427841	44995869	105.17	12	0.266691
SRR1363100	SRS630201	SRX581528	SRP043027	SRA169326	PAIRED - NOMINAL_SDEV: 0.0E0;	ILLUMINA	Homo sapiens strain:U2OS Transcriptome or Gene expression	NA	NA	NA	NA	NA	NA	NA	NA	NA	U2OS; osteosarcoma cell line	483326	47989403	99.2899	14	0.291731
SRR1398561	SRS637780	SRX599147	SRP043221	SRA170639	SINGLE -	ILLUMINA	DUX4-induced gene expression is the major molecular signature in FSHD skeletal muscle	NA	FSHD2 MYOTUBES	NA	NA	NA	M	MALE FSHD2 MYOTUBES F12	F12_tubes	c("gender: Male", "tissue: FSHD2 myotubes")	FSHD2 MYOTUBES	288758	23968407	83.0052	13	0.542381
SRR1398557	SRS637776	SRX599143	SRP043221	SRA170639	SINGLE -	ILLUMINA	DUX4-induced gene expression is the major molecular signature in FSHD skeletal muscle	NA	CONTROL MYOBLASTS	NA	NA	NA	M	MALE CONTROL MYOBLASTS C21	C21_blasts	c("gender: Male", "tissue: Control myoblasts")	CONTROL MYOBLASTS	286214	26777647	93.5581	12	0.448135
SRR1398569	SRS637784	SRX599152	SRP043221	SRA170639	SINGLE -	ILLUMINA	DUX4-induced gene expression is the major molecular signature in FSHD skeletal muscle	NA	FSHD1 MYOTUBES	NA	NA	NA	F	FEMALE FSHD1 MYOTUBES F6	F6_tubes	c("gender: Female", "tissue: FSHD1 myotubes")	FSHD1 MYOTUBES	330066	25659547	77.7407	10	0.389718
SRR1576176	SRS701747	SRX701882	SRP047192	SRA184738	PAIRED -	ILLUMINA	Quantitative profiling of long noncoding RNAs with targeted RNA sequencing.	NA	BLADDER	NA	NA	NA	NA	BLADDER	Bladder RUN2 L005	tissue: Bladder	BLADDER	165760	5751510	34.6978	12	2.08641
SRR1576182	SRS701752	SRX701888	SRP047192	SRA184738	PAIRED -	ILLUMINA	Quantitative profiling of long noncoding RNAs with targeted RNA sequencing.	NA	PROSTATE	NA	NA	NA	NA	PROSTATE	Prostate RUN2 L007	tissue: Prostate	PROSTATE	194576	6755415	34.7186	18	2.66453
SRR1693850	SRS779971	SRX796619	SRP050596	SRA209133	PAIRED -	ILLUMINA	RNA-sequencing of healthy human skeletal myocytes	NA	NA	NA	48	NGT	F	VASTUS LATERALIS MUSCLE_FEMALE	Female2	c("ID: P352_141", "gender: female", "age: 48", "bmi: 24", "tissue: vastus lateralis muscle")	VASTUS LATERALIS MUSCLE_FEMALE	303703	35410385	116.595	29	0.818969
SRR1693846	SRS779968	SRX796616	SRP050596	SRA209133	PAIRED -	ILLUMINA	RNA-sequencing of healthy human skeletal myocytes	NA	NA	NA	50	NGT	M	VASTUS LATERALIS MUSCLE_MALE	Male2	c("ID: P352_161", "gender: male", "age: 50", "bmi: 23.9", "tissue: vastus lateralis muscle")	VASTUS LATERALIS MUSCLE_MALE	297680	27075257	90.9542	20	0.738682
SRR1693851	SRS779972	SRX796620	SRP050596	SRA209133	PAIRED -	ILLUMINA	RNA-sequencing of healthy human skeletal myocytes	NA	NA	NA	63	NGT	F	VASTUS LATERALIS MUSCLE_FEMALE	Female3	c("ID: P352_185", "gender: female", "age: 63", "bmi: 24.8", "tissue: vastus lateralis muscle")	VASTUS LATERALIS MUSCLE_FEMALE	273066	26514093	97.0977	15	0.565737
SRR2046446	SRS950095	SRX1044731	SRP052896	SRA235306	PAIRED - NOMINAL_SDEV: 0.0E0;	ILLUMINA	SMARCA4-Deficient Thoracic Sarcoma Study	NA	MEDIASTINUM	NA	39	UNCLASSIFIED HIGH GRADE SPINDLE CELL SARCOMA	M	NA	NA	NA	MEDIASTINUM;UNCLASSIFIED HIGH GRADE SPINDLE CELL SARCOMA	272795	20376545	74.6954	12	0.588912
SRR2046452	SRS950100	SRX1044735	SRP052896	SRA235306	PAIRED - NOMINAL_SDEV: 0.0E0;	ILLUMINA	SMARCA4-Deficient Thoracic Sarcoma Study	NA	LUNG	NA	57	SYNOVIAL SARCOMA	M	NA	NA	NA	LUNG;SYNOVIAL SARCOMA	281148	27161739	96.6101	10	0.368165
SRR1996500	SRS922312	SRX1009311	SRP057660	SRA263216	PAIRED - NOMINAL_SDEV: 0.0E0;	ILLUMINA	RNA sequencing of TN Drosha-transfected human and mouse cell lines	NA	NA	NA	NA	NA	NA	NA	NA	NA	A-172; glioblastoma cell line	586308	41646119	71.0311	17	0.408201

## Sheet: Table S5
Table S4: List of primers used in this study.
RT-PCR primers
Gene	Forward primer	Reverse primer
HOTAIR (all isoforms)	GGAGCCCAGAGTTACAGACG	TCAGACTCTTTGGGGCCTTA
HOTAIR E3.1-E4	TAGCTGCCCGGGTCCTGCT	CTCTCTCCACTCCCCACTCC
HOTAIR E3-E5	TATCCCGGAGGTGCTCTCAA	CGGTCCTCCATTTCAGCCTT
HOTAIR E7 short	TCGCTTTCACCTTCGTCTG	AGAAAAAGCAACCACGAAGC
HOTAIR E7 medium	CCCTTCGCTTCCTTGTAATTC	GCCTTTCCCTGCTACTTGTG
HOTAIR E7 long	TGTTTAAGACACAATTCTCTAGCAATC	GGAGATTACCATTCCCAATGC
CEBPD	ATCGACTTCAGCGCCTACAT	GCCTTGTGATTGCTGTTGAA
SF3A1	AGGGTCCAGTGTCCATCAAA	AGAGACCTGGTCCGTGAGTG
GAPDH	TCGGAGTCAACGGATTTGGT	TTGCCATGGGTGGAATCATA
ChIP primers on HOXC locus
Region	Forward primer	Reverse primer
R1	CCAGCTCTGGCCTATCAGTG	CCTTATGCCCAGGTCATCCC
R2	TGCTCCCCTCCCCATAGT	CCTAGTGGCCTTGGACTGAG
R3	GCCGTGGCATTTCTGGTCTT	TAAAGGAAGGAGGGGCGTCT
R4	GACCGAAAGAGCCCCGTATC	TTCATCCCCAGTGCTACCCT
R5	CACAAGTACACGCACCGGAA	GAGTGTTCACGAGTGGAGGC
R6	CTGCGAAGTGCTCCGAACTG	GGATGGAGGTTTTGGACCCG
