# Supplementary material for: De novo annotation of lncRNA HOTAIR transcripts by long-read RNA capture-seq reveals a differentiation-driven isoform switch
Source: BMC Genomics. 2022 Sep 17;23:658. doi: 10.1186/s12864-022-08887-w (PMC9482196; doi:10.1186/s12864-022-08887-w)
Supplement: Supplementary file 3 — Additional file 3. BED format file of top 34 HOTAIR isoforms identified in the study. High quality isoforms (black) were further studied while lower quality isoforms (red) were filtered out. [file 12864_2022_8887_MOESM3_ESM.bed]

12	53962314	53968712	G1;G1.1	40	-	53962314	53968712	179,11,0	6	114,197,124,102,126,96	0,1613,3649,3961,4954,6302
12	53962314	53968712	G1;G1.2	40	-	53962314	53968712	0,0,0	7	575,191,53,124,102,126,96	0,1619,1916,3649,3961,4954,6302
12	53962314	53966682	G1;G1.3	40	-	53962314	53966682	0,0,0	5	1810,53,124,102,75	0,1916,3649,3961,4293
12	53962315	53968660	G1;G1.4	40	-	53962315	53968660	179,11,0	6	128,633,96,102,126,44	0,1176,3648,3960,4953,6301
12	53962315	53967373	G1;G1.5	40	-	53962315	53967373	0,0,0	5	574,191,124,102,105	0,1618,3648,3960,4953
12	53962315	53966682	G1;G1.6	40	-	53962315	53966682	0,0,0	4	1809,96,102,75	0,3648,3960,4292
12	53962315	53967366	G1;G1.7	40	-	53962315	53967366	0,0,0	4	1809,96,102,98	0,3648,3960,4953
12	53962315	53968693	G1;G1.8	40	-	53962315	53968693	0,0,0	5	1809,96,102,126,77	0,3648,3960,4953,6301
12	53962315	53968697	G1;G1.9	40	-	53962315	53968697	0,0,0	4	1809,96,102,81	0,3648,3960,6301
12	53962315	53966661	G1;G1.10	40	-	53962315	53966661	0,0,0	4	1809,124,102,54	0,3648,3960,4292
12	53962315	53967379	G1;G1.11	40	-	53962315	53967379	0,0,0	4	1809,124,102,111	0,3648,3960,4953
12	53962315	53968712	G1;G1.12	40	-	53962315	53968712	0,0,0	5	1809,124,102,126,96	0,3648,3960,4953,6301
12	53962315	53968712	G1;G1.13	40	-	53962315	53968712	0,0,0	4	1809,124,102,96	0,3648,3960,6301
12	53962315	53966674	G1;G1.14	40	-	53962315	53966674	0,0,0	3	1809,124,399	0,3648,3960
12	53962317	53967366	G1;G1.15	40	-	53962317	53967366	0,0,0	5	572,191,96,102,98	0,1616,3646,3958,4951
12	53962719	53968671	G1;G1.16	40	-	53962719	53968671	179,11,0	8	170,191,53,96,102,126,109,55	0,1214,1511,3244,3556,4549,5664,5897
12	53962740	53966467	G1;G1.17	40	-	53962740	53966467	0,0,0	4	1384,53,96,192	0,1490,3223,3535
12	53962762	53966306	G1;G1.18	40	-	53962762	53966306	0,0,0	3	1362,96,31	0,3201,3513
12	53963493	53973777	G1;G1.19	40	-	53963493	53973777	179,11,0	6	631,124,102,126,140,311	0,2470,2782,3775,5123,9973
12	53963494	53966635	G1;G1.20	40	-	53963494	53966635	0,0,0	5	630,53,96,102,28	0,736,2469,2781,3113
12	53963494	53966061	G1;G1.21	40	-	53963494	53966061	179,11,0	3	630,53,98	0,736,2469
12	53963494	53974740	G1;G1.22	40	-	53963494	53974740	179,11,0	7	630,53,124,102,126,140,116	0,736,2469,2781,3774,5122,11130
12	53963494	53974675	G1;G1.23	40	-	53963494	53974675	0,0,0	7	630,124,102,126,140,124,264	0,2469,2781,3774,5122,9039,10917
12	53963494	53974960	G1;G1.24	40	-	53963494	53974960	0,0,0	6	630,124,102,126,140,63	0,2469,2781,3774,5122,11403
12	53963494	53966192	G1;G1.25	40	-	53963494	53966192	0,0,0	2	630,229	0,2469
12	53963495	53972658	G1;G1.26	40	-	53963495	53972658	179,11,0	6	629,96,102,126,140,125	0,2468,2780,3773,5121,9038
12	53963495	53974761	G1;G1.27	40	-	53963495	53974761	0,0,0	7	629,124,102,126,140,124,137	0,2468,2780,3773,5121,9038,11129
12	53963495	53972714	G1;G1.28	40	-	53963495	53972714	179,11,0	5	629,124,102,140,181	0,2468,2780,5121,9038
12	53963496	53974703	G1;G1.29	40	-	53963496	53974703	0,0,0	7	628,96,102,126,140,124,79	0,2467,2779,3772,5120,9037,11128
12	53963496	53973692	G1;G1.30	40	-	53963496	53973692	179,11,0	6	628,96,102,140,124,226	0,2467,2779,5120,9037,9970
12	53963498	53968671	G1;G1.31	40	-	53963498	53968671	0,0,0	6	626,53,124,102,126,55	0,732,2465,2777,3770,5118
12	53963517	53973078	G1;G1.32	40	-	53963517	53973078	179,11,0	7	607,53,96,102,126,140,24	0,713,2446,2758,3751,5099,9537
12	53963890	53973437	G1;G1.33	40	-	53963890	53973437	179,11,0	7	234,124,102,126,140,124,383	0,2073,2385,3378,4726,8643,9164
12	53963890	53973086	G1;G1.34	40	-	53963890	53973086	0,0,0	6	234,124,102,126,140,32	0,2073,2385,3378,4726,9164
